# Supplementary material for: Genetic Dissection of Photoperiod Response Based on GWAS of Pre-Anthesis Phase Duration in Spring Barley
Source: PLoS One. 2014 Nov 24;9(11):e113120. doi: 10.1371/journal.pone.0113120 (PMC4242610; doi:10.1371/journal.pone.0113120)
Supplement: Table S1 — Phenotypic data for developmental stages and sub-phases measured as thermal time ○C.D−1 (GDD) in the association mapping groups. (XLSX) [file pone.0113120.s008.xlsx]

## Sheet: photoperiod-sensitive
Accession	Region of origin	Country of origin	Row-Type	Awn Primordium (GDD)	Tipping (GDD)	Heading (GDD)	Anther extrusion (GDD)	Awn Primordium-Tipping (GDD)	Tipping-Heading (GDD)	Heading-Anther extrusion (GDD)
1	WANA	AFG	2	618.1	951	1014	.	332.9	63	.
2	WANA	IRQ	2	555.8	784.3	.	.	228.5	.	.
7	WANA	MAR	2	650.8	1190	1264	1450	539.2	74	186
8	WANA	MAR	2	612	1394	1617	1822	782	223	205
9	WANA	OMN	2	803.1	1264	1450	1786	460.9	186	336
10	WANA	PAK	2	783.6	1435	1478	1511	651.4	43	93
11	WANA	PAK	2	501.3	838.8	972.7	.	337.5	133.9	.
12	WANA	SYR	2	501.3	.	838.8	.	.	.	.
13	WANA	SYR	2	501.3	705.7	838.8	.	204.4	133.1	.
19	EA	CHN	2	548.567	867.6	1014	1095	319.033	146.4	81
29	EA	CHN	2	590.567	909.6	1014	1193	319.033	104.4	179
36	EA	IND	2	833.5	1276	1407	1737	442.5	131	330
37	EA	IND	2	669.7	1237	1295	1333	567.3	58	38
38	EA	IND	2	669.7	1102	1141	1517	432.3	39	376
39	EA	IND	2	833.5	1407	1445	2074	573.5	38	629
44	EA	KOR	2	586.3	814	1061	.	227.7	247	.
46	EA	KOR	2	.	874.5	967.1	.	.	92.6	.
91	EU	FRA	2	.	.	.	.	.	.	.
175	WANA	UZB	2	670.1	1005	1301	1394	334.9	296	93
182	EU	RUS	2	554.9	877.7	931.9	.	322.8	54.2	.
188	WANA	KAZ	2	554.9	1060	1134	1264	505.1	74	130
190	WANA	UZB	2	574.4	931.9	1134	1264	357.5	202.1	130
191	WANA	TJK	2	574.4	1005	1060	1190	430.6	55	130
214	WANA	TUR	2	524.9	940.4	1035	1095	415.5	94.6	60
221	EA	IND	2	503	967.1	1006	1517	464.1	38.9	511
222	WANA	SYR	2	524.9	741.9	883.5	1035	217	141.6	151.5
223	EU	ROM	2	628.3	1102	1141	1276	473.7	39	135
224	na	na	2	649.4	1407	1445	.	757.6	38	.
3	WANA	LBY	6	611.6	846.6	909.6	971.5	235	63	61.9
4	WANA	MAR	6	670.033	1141	1276	1407	470.967	135	131
5	WANA	MAR	6	628.3	1102	1141	1276	473.7	39	135
6	WANA	MAR	6	628.3	1065	1141	1333	436.7	76	192
14	WANA	SYR	6	611.2	1245	1446	1524	633.8	201	78
15	WANA	SYR	6	534.5	784.3	867.6	1014	249.8	83.3	146.4
16	WANA	TJK	6	592.6	972.7	1245	1446	380.1	272.3	201
17	WANA	TJK	6	721.6	1193	1287	1442	471.4	94	155
18	EA	CHN	6	639.5	1136	1287	1670	496.5	151	383
20	EA	CHN	6	464.9	.	.	.	.	.	.
22	EA	CHN	6	576.7	1014	1193	1442	437.3	179	249
24	EA	CHN	6	590.567	1095	1248	1557	504.433	153	309
25	EA	CHN	6	660.5	1055	1193	1410	394.5	138	217
30	EA	IND	6	660.5	1193	1557	1670	532.5	364	113
31	EA	IND	6	576.7	909.6	1014	1193	332.9	104.4	179
32	EA	IND	6	661.933	1065	1141	1276	403.067	76	135
33	EA	IND	6	721.6	909.6	1014	1055	188	104.4	41
34	EA	IND	6	690.2	1198	1333	1517	507.8	135	184
35	EA	IND	6	503	814	874.5	1141	311	60.5	266.5
40	EA	IND	6	593.1	1102	1141	1276	508.9	39	135
41	EA	JPN	6	794.3	1333	1445	1645	538.7	112	200
42	EA	JPN	6	669.7	1276	1407	1493	606.3	131	86
43	EA	KOR	6	794.3	.	.	.	.	.	.
48	EA	KOR	6	565.3	911.3	967.1	1160	346	55.8	192.9
50	EA	NPL	6	580.8	962.7	1020	1095	381.9	57.3	75
52	EA	NPL	6	520.3	789.5	828	904.3	269.2	38.5	76.3
53	EA	NPL	6	654.7	962.7	1095	1278	308	132.3	183
54	EA	NPL	6	617.6	923.9	962.7	1020	306.3	38.8	57.3
55	EA	NPL	6	580.8	923.9	962.7	1151	343.1	38.8	188.3
58	AM	MEX	6	580.8	673.4	732.4	.	92.6	59	.
59	AM	URY	6	520.3	673.4	732.4	.	153.1	59	.
60	AM	MEX	6	520.3	828	962.7	1352	307.7	134.7	389.3
61	AM	USA	6	580.8	828	885.1	1020	247.2	57.1	134.9
62	AM	USA	6	679.833	1278	1407	.	598.167	129	.
63	AM	USA	6	.	1223	1352	1518	.	129	166
64	AM	COL	6	655.9	1032.67	1070.67	1109	376.767	38	38.3333
65	AM	USA	6	760.95	1095	1151	1278	334.05	56	127
66	AM	USA	6	565.3	874.5	948.4	1141	309.2	73.9	192.6
69	AM	URY	6	.	.	1518	1649	.	.	131
70	AM	URY	6	561	885.1	962.7	1020	324.1	77.6	57.3
76	AM	BOL	6	561	885.1	962.7	1020	324.1	77.6	57.3
77	AM	USA	6	599.9	962.7	1020	1151	362.8	57.3	131
81	AM	USA	6	642.367	1102	1276	1517	459.633	174	241
82	AM	USA	6	.	1223	1407	1518	.	184	111
83	AM	COL	6	586.933	1151	1352	1518	564.067	201	166
84	AM	PER	6	.	1095	1151	1352	.	56	201
86	WANA	TUR	6	752.3	1095	1151	1352	342.7	56	201
87	AM	USA	6	753.5	1102	1141	1250	348.5	39	109
88	EU	DEU	6	.	.	.	.	.	.	.
89	EU	NLD	6	.	1352	1407	1518	.	55	111
111	EU	NLD	6	692.4	1020	1095	1352	327.6	75	257
161	EU	RUS	6	565.3	967.1	1006	1160	401.8	38.9	154
163	EU	RUS	6	.	1339	1394	1450	.	55	56
171	WANA	UZB	6	650.8	1134	1190	1264	483.2	56	74
174	EU	UKR	6	670.1	931.9	1005	1134	261.8	73.1	129
189	WANA	KGZ	6	644.267	.	.	.	.	.	.
192	WANA	TKM	6	676.667	1264	.	.	587.333	.	.
194	EU	UKR	6	689.6	1060	1134	1264	370.4	74	130
198	EU	YUG	6	689.6	1060	1190	1264	370.4	130	74
200	EU	BGR	6	.	1229	1287	1428	.	58	141
201	EU	ALB	6	701.5	1095	1172	1229	393.5	77	57
204	WANA	AFG	6	701.5	1095	1229	1510	393.5	134	281
205	WANA	AFG	6	630.4	.	1580	1658	.	.	78
206	WANA	IRN	6	602.3	1035	1095	1172	432.7	60	77
210	WANA	TUR	6	622.5	1095	1172	1229	472.5	77	57
211	WANA	TUR	6	562.4	802.1	883.5	1035	239.7	81.4	151.5
212	WANA	TUR	6	618.1	1095	1193	1410	476.9	98	217

## Sheet: reduced photoperiod sensitiv 
Accession	Region of origin	Country of origin	Row-Type	Awn Primordium (GDD)	Tipping (GDD)	Heading (GDD)	Anther extrusion (GDD)	Awn Primordium-Tipping (GDD)	Tipping-Heading (GDD)	Heading-Anther extrusion (GDD)
21	EA	CHN	2	649.4	1407	1445	.	757.6	38	.
45	EA	KOR	2	.	1407	1518	.	.	111	.
57	AM	CAN	2	808.6	1095	1151	1352	286.4	56	201
72	AM	MEX	2	.	1006	1198	1389	.	192	191
78	AM	CHL	2	721.6	1557	2112	.	835.4	555	.
85	AM	CAN	2	803.1	1450	1580	1822	646.9	130	242
90	EU	FRA	2	728.1	1301	2029	.	572.9	728	.
92	EU	POL	2	616.9	1529	.	.	912.1	.	.
93	EU	GBR	2	616.9	1248	1529	1697	631.1	281	168
94	EU	NLD	2	690.3	1529	1880	2188	838.7	351	308
95	EU	DNK	2	727.3	.	.	.	.	.	.
96	EU	FRA	2	727.3	1324	1529	1642	596.7	205	113
97	EU	GBR	2	616.9	1567	1771	2006	950.1	204	235
98	EU	CZE	2	702.7	1529	1567	2006	826.3	38	439
99	EU	FRA	2	616.9	1379	1697	2059	762.1	318	362
100	EU	GBR	2	616.9	1436	2132	.	819.1	696	.
101	EU	GBR	2	727.3	.	.	.	.	.	.
102	EU	GBR	2	714.967	1379	1697	2006	664.033	318	309
103	EU	DEU	2	727.3	1880	.	.	1152.7	.	.
104	EU	POL	2	616.9	1174	1474	2006	557.1	300	532
105	EU	DEU	2	727.3	1529	.	.	801.7	.	.
106	EU	NLD	2	678.1	1324	1554.33	1697	645.9	230.333	142.667
107	EU	IRL	2	708.7	1435	1568	1642	726.3	133	74
108	EU	SWE	2	708.7	1655	2006	2188	946.3	351	182
109	EU	DEU	2	708.7	1655	.	.	946.3	.	.
110	EU	DNK	2	708.7	.	1880	2132	.	.	252
112	EU	NLD	2	635.2	1211	1268	1568	575.8	57	300
113	EU	SWE	2	635.2	1765	2059	.	1129.8	294	.
114	EU	HUN	2	674.467	1261	1542	1642	586.533	281	100
115	EU	HUN	2	708.7	1568	1642	1765	859.3	74	123
116	EU	SWE	2	635.2	1568	1642	1765	932.8	74	123
117	EU	FRA	2	708.7	1174	1529	1697	465.3	355	168
118	EU	DEU	2	746.4	1379	1568	1697	632.6	189	129
119	EU	SWE	2	746.4	1642	2059	.	895.6	417	.
120	EU	DEU	2	598.7	1045	1474	1529	446.3	429	55
122	EU	GBR	2	714.9	1499	1762	.	784.1	263	.
123	EU	AUT	2	746.233	1324	1529	1642	577.767	205	113
124	EU	GBR	2	774.3	1740	1873	1913	965.7	133	40
125	EU	AUT	2	701.9	1579	1740	1873	877.1	161	133
126	EU	SWE	2	665.8	1579	1873	1913	913.2	294	40
127	EU	DEU	2	630.1	1579	1740	1913	948.9	161	173
128	EU	SWE	2	665.8	1740	1873	1913	1074.2	133	40
129	EU	DEU	2	522.5	1343	1419	1740	820.5	76	321
130	EU	CZE	2	701.9	1740	1873	1913	1038.1	133	40
131	EU	GBR	2	665.8	1419	1740	2105	753.2	321	365
132	EU	SWE	2	774.3	1479	1740	1779	704.7	261	39
133	EU	DEU	2	701.5	1708	.	.	1006.5	.	.
134	EU	DNK	2	665.8	1017	1151	1740	351.2	134	589
135	EU	DEU	2	665.8	1479	1740	1779	813.2	261	39
136	EU	NLD	2	630.1	1479	1740	1779	848.9	261	39
137	EU	CZE	2	701.9	1151	1740	1779	449.1	589	39
138	EU	NLD	2	558.4	1343	1740	1779	784.6	397	39
139	EU	FRA	2	558.4	1209	1740	1779	650.6	531	39
140	EU	DEU	2	611.9	1209	1419	1740	597.1	210	321
141	EU	DEU	2	755.9	1740	1913	2008	984.1	173	95
142	EU	GBR	2	.	.	.	.	.	.	.
143	EU	FRA	2	755.9	1151	1286	1740	395.1	135	454
144	EU	AUT	2	.	1419	1779	1854	.	360	75
145	EU	CZE	2	719.5	1209	1343	1740	489.5	134	397
146	EU	DEU	2	648	1579	1740	1779	931	161	39
147	EU	CZE	2	731.633	1740	1854	1913	1008.37	114	59
148	EU	AUT	2	684.1	1286	1740	1854	601.9	454	114
149	EU	DEU	2	672.067	1286	1740	1779	613.933	454	39
150	EU	GBR	2	576.2	1017	1151	1740	440.8	134	589
151	EU	DEU	2	684.1	1579	1913	2105	894.9	334	192
152	EU	CZE	2	701.5	1287	1689	2056	585.5	402	367
153	EU	FRA	2	.	1343	1740	1779	.	397	39
154	EU	FRA	2	755.9	1343	1740	1779	587.1	397	39
160	EU	RUS	2	611.2	1870	2071	2211	1258.8	201	140
162	EU	RUS	2	681.1	1482	1726	1982	800.9	244	256
164	EU	RUS	2	611.2	1524	1580	1658	912.8	56	78
165	EU	RUS	2	611.2	1580	1793	1870	968.8	213	77
166	EU	UKR	2	724.4	1446	1580	1793	721.6	134	213
167	EU	UKR	2	538	1304	1446	1524	766	142	78
168	EU	BLR	2	611.2	.	.	.	.	.	.
169	WANA	KAZ	2	573.8	1304	1524	1735	730.2	220	211
170	WANA	KAZ	2	718.267	.	.	.	.	.	.
172	EU	ARM	2	660.5	1287	1442	1798	626.5	155	356
173	EU	LTU	2	611.2	1446	1580	1735	834.8	134	155
177	EU	RUS	2	592.6	1446	1580	1658	853.4	134	78
178	EU	RUS	2	724.4	1524	1580	1658	799.6	56	78
179	EU	RUS	2	592.6	1658	1870	2071	1065.4	212	201
180	EU	RUS	2	592.6	1446	1580	1735	853.4	134	155
183	EU	RUS	2	701.5	971.5	1442	1798	270	470.5	356
195	EU	UKR	2	555.3	972.7	1245	1446	417.4	272.3	201
196	EU	DEU	2	592.6	1446	1580	1989	853.4	134	409
202	EU	GRC	2	721.6	1136	1423	.	414.4	287	.
203	EU	ITA	2	721.6	1327	1726	.	605.4	399	.
207	WANA	IRN	2	602.3	1035	1095	1172	432.7	60	77
208	WANA	IRN	2	486.5	741.9	1035	1095	255.4	293.1	60
213	WANA	TUR	2	642.333	1442	1670	1982	799.667	228	312
215	WANA	TUR	2	524.9	940.4	1035	1172	415.5	94.6	137
216	WANA	ISR	2	562.4	1035	1095	1172	472.6	60	77
217	WANA	ISR	2	562.4	1172	1229	1287	609.6	57	58
218	WANA	ISR	2	622.5	1229	1366	1630	606.5	137	264
219	WANA	ISR	2	721.6	1384	1798	.	662.4	414	.
220	WANA	ISR	2	622.5	1229	1287	1366	606.5	58	79
23	EA	CHN	6	.	.	.	.	.	.	.
26	EA	CHN	6	580.8	1020	1151	1278	439.2	131	127
27	EA	CHN	6	617.6	1095	1151	1352	477.4	56	201
28	EA	CHN	6	649.4	1198	1276	1407	548.6	78	131
47	EA	KOR	6	752.3	1352	1407	1649	599.7	55	242
56	EA	NPL	6	636.2	962.7	1020	1095	326.5	57.3	75
67	AM	CAN	6	.	1264	1394	1525	.	130	131
68	AM	MEX	6	631.2	1134	1190	1450	502.8	56	260
71	AM	MEX	6	670.1	.	1598	.	.	.	.
73	AM	USA	6	670.1	1134	1264	1394	463.9	130	130
74	AM	CAN	6	.	1394	1543	.	.	149	.
75	AM	CAN	6	689.6	1264	1394	1525	574.4	130	131
79	AM	MEX	6	.	.	.	1264	.	.	.
155	EU	FIN	6	522.5	960.3	1017	1074	437.8	56.7	57
156	EU	FIN	6	573.8	.	.	.	.	.	.
157	EU	NLD	6	573.8	1245	1446	1524	671.2	201	78
158	EU	FIN	6	639.5	1265	1287	1442	625.5	22	155
159	EU	RUS	6	538	.	1580	1658	.	.	78
176	EU	RUS	6	618.1	909.6	971.5	1422.67	291.5	61.9	451.167
181	EU	RUS	6	519.7	1070	1446	1743	550.3	376	297
184	EU	RUS	6	724.4	.	1524	1580	.	.	56
185	EU	RUS	6	483	705.7	762.3	.	222.7	56.6	.
187	EU	UKR	6	519.7	.	1580	1735	.	.	155
193	EU	RUS	6	519.7	972.7	1446	1743	453	473.3	297
197	EU	AUT	6	630.4	.	.	.	.	.	.
209	WANA	IRN	6	681.1	1095	1442	1798	413.9	347	356
